# Supplementary material for: Effects of Lactococcus cremoris PS133 in 5-Hydroxytryptophan-Induced Irritable Bowel Syndrome Model Rats
Source: Int J Mol Sci. 2025 Mar 10;26(6):2464. doi: 10.3390/ijms26062464 (PMC11942017; doi:10.3390/ijms26062464)
Supplement: Supplementary file 1 [file ijms-26-02464-s001.zip]

Archive with 1 entries (1 files):
- ijms-3487629-supplementary.pdf
